# Supplementary material for: A Photocontrolled Molecular Rotor Based on Azobenzene-Strapped Mixed (Phthalocyaninato)(Porphyrinato) Rare Earth Triple-Decker
Source: Molecules. 2025 Jan 15;30(2):326. doi: 10.3390/molecules30020326 (PMC11767808; doi:10.3390/molecules30020326)
Supplement: Supplementary file 1 [file molecules-30-00326-s001.zip]

Archive with 1 entries (1 files):
- molecules-3392541-supplementary.pdf
